# Supplementary material for: The clinical and molecular landscape of congenital myasthenic syndromes in Austria: a nationwide study
Source: J Neurol. 2022 Oct 29;270(2):909–16. doi: 10.1007/s00415-022-11440-0 (PMC9886627; doi:10.1007/s00415-022-11440-0)
Supplement: Supplementary file 1 — Supplementary file1 (XLSX 15 KB) [file 415_2022_11440_MOESM1_ESM.xlsx]

## Sheet: Clinical data
Patient ID	Year of birth	Gender	Gene	Onset	Generalized hypotonia	Upper limb weakness	Lower limb weakness	Pelvic girdle weakness	Shoulder girdle weakness	Able to walk	Dysarthrie	Dysphagie	Facial weakness	Ptosis	Ophthalmoparesis	Respiratory weakness	Additional features	Mobility	Nutrition	Lung function test (%FVC)	Creatine kinase	Repetitive nerve stimulation	Edrophonium test	Used medication (max. dosage, if available)	Treatment effect	Treatment response of ocular symptoms	Ptosis surgery performed	Family history
1	1997	female	RAPSN	birth	yes	yes	yes	yes	yes	yes	yes	yes	yes	yes	no	no	N/A	no support	normal	N/A	normal	decrement	N/A	pyridostigmin, 3,4-DAP (0.6 mg/kg/d)	N/A	N/A	no	positive
2	1985	male	CHRNE	infancy	yes	no	no	no	no	yes	no	yes	yes	yes	yes	no	facial dysmorphism	no support	normal	N/A	M/A	decrement	negative	pyridostigmin (3 mg/kg/d), 3,4-DAP (0.5 mg/kg/d)	improvement	no response	yes	negative
3	2011	male	CHAT	birth	no	yes	yes	no	no	yes	no	no	no	yes	no	no	constipation	no support	normal	72	N/A	N/A	N/A	pyridostigmin, 3,4-DAP (0.93 mg/kg/d)	N/A	N/A	no	negative
4	2011	male	DOK7	N/A	yes	N/A	N/A	N/A	N/A	N/A	N/A	N/A	N/A	N/A	N/A	N/A	facial dysmorphism	N/A	N/A	N/A	normal	N/A	N/A	adrenergic agonists (salbutamol 0.5 mg/kg/d)	improvement	N/A	no	negative
5	2001	female	CHRNE	childhood	no	yes	yes	no	no	yes	no	no	yes	yes	yes	no	N/A	no support	normal	N/A	N/A	N/A	N/A	pyridostigmin (4.1 mg/kg/d)	improvement	moderate	no	positive
6	1996	female	CHRNE	birth	yes	yes	yes	N/A	N/A	no	no	no	yes	yes	yes	N/A	scoliosis	wheelchair	N/A	N/A	N/A	no decrement	N/A	pyridostigmin (7.5 mg/kg/d), 3,4-DAP (1.25 mg/kg/d)	improvement	no response	no (but has been discussed)	N/A
7	1961	female	GMPPB	adulthood	no	yes	yes	yes	yes	yes	N/A	yes	yes	no	no	yes	N/A	rollator	N/A	N/A	elevated	N/A	N/A	pyridostigmin (5 mg/kg/d), adrenergic agonists (salbutamol 0.1 mg/kg/d)	improvement	N/A	no	negative
8	1985	male	DOK7	childhood	no	yes	yes	yes	yes	no	yes	yes	yes	yes	yes	no	N/A	wheelchair	normal	88	normal	decrement	N/A	pyridostigmin, adrenergic agonists (salbutamol 0.1 mg/kg/d), 3,4-DAP (0.18 mg/kg/d)	improvement	N/A	no	negative
9	1991	female	CHRNE	childhood	yes	no	no	no	no	yes	yes	no	yes	yes	yes	no	N/A	no support	normal	N/A	N/A	no decrement	positive	pyridostigmin	only side effects (gatrointestinal), no improvement	N/A	no	positive
10	1991	female	CHRNE	childhood	no	yes	yes	no	no	yes	yes	no	no	yes	yes	no	dysphonia, small stature	no support	normal	N/A	normal	N/A	negative	pyridostigmin (1.25 mg/kg/d), 3,4-DAP (0.1 mg/kg/d)	only side effects	N/A	no	positive
11	1994	female	AGRN	childhood	no	yes	yes	yes	yes	no	yes	yes	no	yes	no	yes	N/A	wheelchair	adapted consistency	34 (NIV)	normal	N/A	N/A	pyridostigmin, adrenergic agonists (salbutamol 0.1 mg/kg/d)	no improvement	no response	no	N/A
12	2004	female	COLQ	childhood	yes	N/A	N/A	yes	yes	yes	N/A	N/A	no	no	no	no	N/A	no support	normal	N/A	normal	N/A	N/A	adrenergic agonists (ephedrine 1.5 mg/kg/d)	N/A	N/A	no	negative
13	2015	female	CHRNE	infancy	no	no	no	no	no	yes	N/A	N/A	yes	yes	N/A	no	N/A	no support	normal	94	normal	N/A	N/A	pyridostigmin (2.85 mg/kg/d), adrenergic agonists (salbutamol 0.13 mg/kg/d), 3,4-DAP (0.95 mg/kg/d)	improvement following 3,4-DAP	moderate	no	N/A
14	2009	female	CHRNE	infancy	no	no	yes	yes	yes	yes	no	no	no	yes	yes	no	N/A	no support	normal	84	normal	N/A	N/A	pyridostigmin (5.6 mg/kg/d), 3,4-DAP (0.67 mg/kg/d)	no improvement	N/A	no	N/A
15	2003	male	DOK7	childhood	yes	yes	yes	yes	yes	yes	no	no	yes	yes	no	yes	scoliosis	wheelchair	normal	76	normal	N/A	N/A	adrenergic agonists (salbutamol 0.14 mg/kg/d)	no improvement	no response	no	N/A
16	1987	male	CHRNE	birth	no	yes	yes	yes	no	yes	no	yes	no	yes	yes	no	asthma	no support	obesity	N/A	normal	no decrement	positive	pyridostigmin (7.5 mg/kg/d)	N/A	N/A	no	N/A
17	1997	female	DOK7	childhood	yes	yes	yes	yes	yes	yes	no	no	yes	yes	no	yes	scoliosis	wheelchair	normal	68	normal	N/A	N/A	adrenergic agonists (salbutamol 0.16 mg/kg/d)	improvement	no response	no	negative
18	2001	female	GMPPB	adolescence	no	yes	yes	yes	yes	yes	no	no	no	no	no	no	N/A	no support	normal	N/A	elevated	N/A	N/A	N/A	N/A	N/A	no	negative
19	2017	male	CHRNE	birth	no	no	no	no	no	yes	no	no	yes	yes	yes	no	N/A	no support	normal	89	normal	N/A	N/A	pyridostigmin (3.9 mg/kg/d)	improvement	moderate	no	negative
20	2019	female	MUSK	birth	yes	yes	yes	yes	yes	no	N/A	N/A	yes	yes	no	yes	vomiting	crawling	gastrostomy	N/A	normal	N/A	N/A	adrenergic agonists (salbutamol 1.39 mg/kg/d)	improvement	moderate	no	negative
21	2003	female	CHRNE	childhood	no	no	no	no	no	yes	no	no	no	yes	yes	no	N/A	no support	normal	N/A	normal	decrement	N/A	pyridostigmin (4 mg/kg/d)	improvement	moderate	no	positive (22=brother)
22	2003	male	CHRNE	childhood	no	no	no	no	no	yes	no	no	no	yes	yes	no	celiac disease	no support	normal	N/A	normal	decrement	N/A	pyridostigmin (4.5 mg/kg/d)	improvement	moderate	yes	positive (21=sister)
23	2016	female	COLQ	infancy	yes	yes	yes	yes	yes	yes	no	no	yes	yes	no	yes	N/A	no support	normal	74	normal	N/A	N/A	adrenergic agonists (salbutamol 0.1 mg/kg/d)	improvement	no response	no	negative
24	2007	female	COL13A1	birth	yes	yes	yes	yes	yes	yes	no	no	yes	yes	yes	yes	scoliosis	no support	normal	35	normal	N/A	N/A	adrenergic agonists (salbutamol 0.25 mg/kg/d), 3,4-DAP (0.88 mg/kg/d)	improvement	no response	no	negative
25	2019	male	RAPSN	infancy	yes	no	yes	yes	no	yes	yes	yes	yes	yes	no	no	dysmorphic features	no support	normal	N/A	normal	N/A	N/A	pyridostigmin (4.5 mg/kg/d)	improvement	excellent	no	positive (26=sister)
26	2015	female	RAPSN	N/A	yes	no	yes	yes	no	yes	yes	yes	yes	yes	no	no	dysmorphic features	no support	normal	N/A	normal	N/A	N/A	pyridostigmin (4.47 mg/kg/d)	improvement	excellent	no	positive (25=brother)
27	2009	female	CHRNE	infancy	no	yes	yes	yes	yes	yes	no	no	yes	yes	yes	no	mitral valve insufficiency	no support	normal	N/A	normal	N/A	N/A	pyridostigmin (5.4 mg/kg/d)	improvement	excellent	no	positive (28=brother)
28	2009	male	CHRNE	childhood	no	yes	yes	yes	yes	yes	no	no	no	yes	yes	no	short stature, ventricular septal defect (VSD)	no support	normal	N/A	normal	N/A	N/A	pyridostigmin (6.2 mg/kg/d)	improvement	excellent	no	positive (27=sister)
